# Supplementary material for: Seed Storage Physiology of Lophomyrtus and Neomyrtus, Two Threatened Myrtaceae Genera Endemic to New Zealand
Source: Plants (Basel). 2023 Feb 27;12(5):1067. doi: 10.3390/plants12051067 (PMC10005796; doi:10.3390/plants12051067)
Supplement: Supplementary file 1 [file plants-12-01067-s001.zip]

Archive with 4 entries (4 files):
- Supp_Data Table S1.pdf
- Supp_Data Table S2.pdf
- Supp_Data Table S3.pdf
- Supp_Data Table S4.pdf
